# Supplementary material for: Single‐cell transcriptomics and metabolomic analysis reveal adenosine‐derived metabolites over‐representation in pseudohypoxic neuroendocrine tumours
Source: Clin Transl Med. 2025 Feb 4;15(2):e70159. doi: 10.1002/ctm2.70159 (PMC11791754; doi:10.1002/ctm2.70159)
Supplement: Supplementary file 2 — Supporting Information [file CTM2-15-e70159-s004.xlsx]

## Sheet: Sheet 1
	vpnet3	vpnet2	spnet.3	spnet6	spnet5
Biliverdin	-2.39964	1.13793	1.31544	-2.39964	1.41718
Folic acid	-0.676307	-0.676307	3.38153	-0.676307	-0.676307
2'-O-Methylguanosine	2.51	-1.09296	-1.09296	1.86185	-1.09296
Cytidine 5'-diphosphate (CDP)	-2.20353	1.21452	-2.20353	0.837712	1.13435
Adenosine 3',5'-cyclic monophosphate	-3.31344	0.751896	0.699348	0.662771	0.66825
Flavin Mononucleotide	-3.10702	0.544697	0.781942	0.958556	0.542608
Homogentisic acid	0.453079	-3.07823	1.17867	0.341338	0.256412
D-Glucosamine 6-phosphate	1.96411	-1.50473	-1.50473	-1.50473	0.948842
1-Deoxy-D-xylulose-5-phosphate (DXP)	-0.0909935	0.7753	0.749543	0.853357	-3.02898
2'-Deoxyinosine	1.1736	-2.95667	0.619468	0.558134	-0.227081
5-Aminoimidazole-4-carboxamide ribotide (AICAR)	0.116171	0.895487	0.3466	-2.95846	1.01348
Erythrose 4-phosphate	0.425227	-0.012194	1.39635	-2.87937	0.500702
Maltitol	0.700081	-2.93899	0.940341	0.280668	0.0520932
Deoxycarnitine	0.947972	0.797754	-2.88265	0.411148	-0.13106
Adenosine-5'-diphosphoglucose (ADP-glucose)	-1.02886	-1.02886	-1.02886	1.99695	-1.02886
Methyl beta-D-galactoside	-2.20372	0.874828	-0.482608	0.14772	1.1413
Norepinephrine	0.918179	-1.82547	0.547219	0.806286	-1.12269
Ascorbic acid	-1.08765	0.414584	1.20772	-1.10494	1.5201
Allantoin	0.497939	-1.15887	1.44419	0.17548	-1.31688
Guanosine 5'-monophosphate (5'-GMP)	-0.270211	1.25695	-1.82256	-0.33038	0.153116
Glutathionesulfonic acid	0.178011	0.931001	-1.9936	-0.133195	0.314423
Ureidosuccinic acid	-0.257985	0.0802649	1.73551	-0.709379	-1.04424
Uridine diphosphate-N-acetylglucosamine (UDP-Glc-NAc)	-1.80395	0.896232	-0.273616	0.368891	0.475913
Uric acid	-1.94328	0.248769	0.545546	0.346535	0.0962524
Uridine 5'-monophosphate (5'-UMP)	-1.26164	1.32472	-0.914744	-0.18496	0.0162468
Glutathione oxidized	-0.365063	0.96829	-1.42629	-0.641774	0.687006
Quinic acid	-0.0134961	-0.361906	-0.0763786	1.47036	-1.23084
Inosine 5'-monophosphate	-0.228207	1.17897	-1.40001	-0.591591	0.125554
Adenosine monophosphate	-0.14818	1.29942	-1.26988	-0.454019	-0.466448
Glutathione reduced	-0.113723	1.43668	-1.10891	-0.344153	-0.322479
Xanthosine-monophosphate	-1.3974	0.211553	0.253171	0.0351198	1.11152
Adenosine	-0.52725	0.942617	0.673857	-0.618196	-1.17533
Maltotriose	-1.30816	0.0164394	1.09509	0.0657688	0.368316
6-Biopterin	-0.0316806	0.074027	-1.50214	0.707679	0.524765
4-Aminobenzoic acid	-0.19478	-0.560356	1.53211	0.00544296	-0.509856
Adenylosuccinic acid	-0.840671	0.877244	-1.15273	0.308578	0.288115
4-Pyridoxic acid	0.884435	-0.896967	0.290153	0.307104	-1.07575
Saccharopine	0.527633	0.0733771	-1.33203	-0.436527	0.800315
Uridine diphosphategalactose	-1.31251	0.72162	-0.550365	0.47694	0.310369
Dihydroorotic acid	0.0400352	0.0736976	1.19687	-0.325583	-1.13327
2,6-Dihydroxybenzoic acid	0.601739	-0.081044	-0.919658	1.03081	-0.728772
Thymine	0.857231	-0.826849	0.779545	-0.198914	-0.846925
O-Phosphoserine	-1.05066	0.554614	-0.0509698	0.956211	-0.66556
Uridine 5'-triphosphate	-1.10642	0.0986519	0.0405467	-0.289697	1.17931
Sedoheptulose	1.19409	-0.950711	0.0362926	-0.159875	-0.635075
3-Methoxy-4-hydroxymandelate	-0.961873	-0.0848145	0.693663	-1.06088	0.513987
3,4-Dihydroxymandelic acid	-0.411951	-0.71827	1.10592	-0.521617	0.679675
Indole 3-carboxaldehyde	1.10996	-0.620505	-0.326634	0.412318	-0.871494
Uridine diphosphate glucuronic acid (UDP-Glucuronate)	-1.37838	0.771349	-0.23404	0.18855	0.240439
Glycocholate	0.297072	0.000999578	0.765718	-0.341142	-1.37392
