# Supplementary material for: Single‐cell transcriptomics and metabolomic analysis reveal adenosine‐derived metabolites over‐representation in pseudohypoxic neuroendocrine tumours
Source: Clin Transl Med. 2025 Feb 4;15(2):e70159. doi: 10.1002/ctm2.70159 (PMC11791754; doi:10.1002/ctm2.70159)
Supplement: Supplementary file 4 — Supporting Information [file CTM2-15-e70159-s003.xlsx]

## Sheet: PNET_june22_wovPNET16
metabololites	vpnet3	vpnet2	vpnet1	spnet.3	spnet4	spnet2
	vpnet	vpnet	vpnet	spnet	spnet	spnet
1-Deoxy-D-xylulose-5-phosphate (DXP)	30178.7	631827	561674	577199	831030	0
1-Methyluric acid	157568	643345	8.83487e+06	498973	607645	18880.2
2,6-Dihydroxybenzoic acid	819661	251820	342520	59097	1.72078e+06	82197.7
2-Aminoadipic acid	3.23553e+07	4.06385e+06	1.1138e+07	3.37885e+06	2.56923e+06	3.11454e+06
2'-Deoxyinosine	1.90534e+06	0	577300	273793	220884	14133.1
2-Hydroxy-3-(4-hydroxyphenyl)-2-propenoic acid	863176	736040	658685	747515	252735	1.40979e+06
2-Hydroxybutyrate	1.30206e+08	2.32559e+07	7.57099e+07	1.83577e+07	29809963	3.02691e+07
2-Hydroxyethanesulphonic acid	2.07469e+07	7.11475e+06	2.93307e+07	9.49026e+06	3.26244e+06	2.06733e+07
2-Hydroxyisocaproic acid	6.08853e+06	840358	2.85533e+06	1.09164e+06	1.07959e+06	563789
2-Methyltetrahydro-3-furanone	905408	669728	850494	928274	1.34423e+06	401675
2'-O-Methylguanosine	1.39674e+06	0	0	0	109558	0
2-Oxoadipic acid	2.36916e+06	2.42428e+06	2.7636e+06	2.66511e+06	3.88306e+06	4.28556e+06
2-Phenylbutyric acid	246665	194896	270955	348775	527137	159845
3,4-Dihydroxymandelic acid	262012	156628	418073	3.35398e+06	217933	1.63918e+06
3-Aminoisobutyric acid	2.6221e+06	1.07979e+06	3.32899e+06	1.90715e+06	2.96516e+06	1.00858e+06
3-Hydroxy-3-methylglutaric acid	4.92701e+07	9.74065e+07	8.64542e+07	1.47583e+08	8.24793e+07	4.20881e+07
3-Hydroxybutyric acid	1.18874e+08	1.0223e+07	1.38012e+08	2.44865e+07	3.80442e+07	4.74937e+07
3-Methoxy-4-hydroxymandelate	144279	803091	5.51892e+06	3.68573e+06	118861	2.59291e+06
3-Methylglutaconic acid	5.83509e+06	6.07562e+06	1.2317e+07	6.00977e+07	1.96408e+07	7.72519e+06
3-Methyl-L-histidine	242017	801085	723982	1.57988e+06	453663	759708
3-Phenyllactic acid	4.30457e+06	231602	1.63016e+06	377861	518843	909522
3-Phosphoglyceric acid	2.62302e+07	4.62061e+06	1.19385e+07	9.73124e+07	2.76785e+07	4.69046e+07
4-Aminobenzoic acid	434087	225332	377564	9.60917e+06	621634	246693
4-Hydroxyphenyllactic acid	9.54529e+07	6.65002e+06	4.80424e+07	1.53024e+07	1.00454e+07	4.39948e+06
4-Imidazoleacrylic acid	1.10296e+07	1.62249e+06	4.80645e+06	4.63536e+06	3.78335e+06	385023
4-Nitrophenol	1.78759e+06	1.0271e+06	1.65519e+06	1.86105e+06	2.31245e+06	687414
4-Pyridoxic acid	9.43593e+06	361234	4.59038e+06	3.17739e+06	3.27758e+06	260364
5-Aminoimidazole-4-carboxamide ribotide (AICAR)	37384.1	539169	187288	82299.1	0	807626
5-Keto-D-gluconic acid	2.07779e+06	993379	7.21211e+06	1.12278e+07	5.75393e+06	968551
5-Oxoproline	1257546000	3.56744e+08	6.8817e+08	4823739715	4.01146e+08	3.82229e+08
6-Biopterin	1.5901e+06	1.92546e+06	2.54144e+06	110995	6.0636e+06	4.3543e+06
6-Phosphogluconic acid	4.23853e+06	1.26708e+06	3.54588e+06	3.98861e+06	3.82536e+06	4.01446e+06
Adenine	1.7917e+07	333802131	2.13102e+08	1.92521e+08	2.65264e+07	2.14539e+07
Adenosine	4.57969e+06	9.03005e+07	5.5687e+07	5.23517e+07	3.80818e+06	1.23004e+06
Adenosine 3',5'-cyclic monophosphate	0	4.03387e+06	1.76636e+06	3.31389e+06	2.89004e+06	2.9499e+06
Adenosine 3',5'-diphosphate	1.85583e+07	2.46663e+07	1.80466e+07	8.40215e+06	1.51314e+07	2.06591e+07
Adenosine 5'-diphosphate (ADP)	7.34405e+07	2.60053e+08	1.63086e+08	1.7906e+07	4.68685e+07	5.6891e+07
Adenosine 5'-triphosphate	8.97635e+07	3.84483e+07	6.62857e+07	5.34586e+07	5.31934e+07	1.879e+08
Adenosine monophosphate	5.22667e+07	1381936299	7.66899e+08	4.13193e+06	2.61661e+07	2.54406e+07
Adenosine-5'-diphosphoglucose (ADP-glucose)	0	0	104244	0	66721.6	0
Adenylosuccinic acid	2.54912e+06	6.19572e+07	3.18789e+07	1.42782e+06	2.15474e+07	2.07438e+07
Alanine	2.34392e+08	9.2695e+07	135252825	1.07352e+08	9.22368e+07	5.47843e+07
Allantoin	2.58621e+06	46130.2	1.84122e+06	2.57859e+07	1.1812e+06	31420.5
Alpha-Hydroxyglutaric acid	1.22269e+08	2.86644e+07	7.69633e+07	4.66798e+07	6.21809e+07	3.11819e+07
Alpha-Ketoglutaric acid	4.55544e+06	6.88344e+06	9.08787e+06	4.21612e+06	7.78153e+06	8.85743e+07
Alpha-Lactose	2.85225e+06	1.95379e+07	1.28136e+07	1.06588e+08	2.34255e+07	2.89147e+07
Arabinose	8.18458e+06	1.68524e+06	2.31523e+07	4.54799e+06	6.24679e+06	1.55202e+06
Arginine	8.63752e+07	4.51864e+07	6.88968e+07	456693988	8.70805e+07	1.36221e+08
Argininosuccinic acid	1.55928e+07	3.67504e+06	7.01548e+06	8.21274e+06	5.20548e+06	2.56514e+07
Ascorbic acid	1.2369e+06	7.96019e+07	1.81255e+06	7.1747e+08	1.17901e+06	1705648871
Asparagine	1.29857e+08	5.4237e+06	2.54149e+07	5.73706e+07	2.69807e+07	2.60501e+07
Aspartic acid	5.78065e+08	5.29337e+08	5.86093e+08	4.88114e+08	9.07843e+08	1028795909
Azelate	1.18817e+07	1.57338e+07	1.31686e+07	3.94017e+07	2.61671e+07	1.28787e+07
Benzoate	7.52201e+06	6.70458e+06	7.93138e+06	1.64329e+07	1.6597e+07	3.22633e+06
Beta-Alanine	3.18798e+07	2.58858e+07	3.04096e+07	2.76912e+07	4.55413e+07	3.86671e+07
Beta-Glycerophosphate	8.64588e+07	5.67833e+08	3.75243e+08	7.88474e+07	5.16181e+08	8.156e+07
Biliverdin	0	3.99636e+06	1.62655e+06	8.56918e+06	0	1.32674e+07
Carnitine	957522	1.87229e+06	1.22248e+06	253095	1.05929e+06	1.08668e+06
Choline glycerophosphate	2.79115e+07	1.88516e+08	1.23816e+08	2.10612e+07	168492080	2.18483e+07
cis-4-Hydroxy-D-proline	6.76246e+06	1.83533e+07	1.40703e+07	9.32887e+06	8.5816e+06	5.19687e+06
Cis-Aconitic acid	6.30981e+06	1.13412e+07	1.3756e+07	6.31166e+06	1.24155e+07	1.11681e+07
Citraconic acid	1.69305e+07	108361859	7.78736e+07	5.44993e+07	1.45445e+08	462907327
Citramalate	7.46523e+07	1.13025e+08	1.14955e+08	1.19089e+08	1.88168e+08	3.3518e+08
Citric acid	1.69152e+08	3.8536e+08	2.1454e+08	2.42177e+08	1.85018e+08	5.42127e+08
Cysteate	8.41054e+06	4.59421e+06	5.38512e+06	1.14675e+06	4.40938e+06	1.30253e+06
Cysteine	232310	276148	154518	210894	74147.2	118629
Cystine	3.41631e+07	1.70454e+06	1.45691e+07	3.82081e+07	9.34439e+06	9.23798e+06
Cytidine	5.07375e+06	1.04242e+07	8.01972e+06	7.69329e+06	6.72006e+07	2.94915e+06
Cytidine 5'-diphosphate (CDP)	0	713810	730758	0	161538	520329
Cytidine 5'-diphosphocholine (CDP-choline)	1.69395e+07	3.11259e+07	2.54097e+07	2.97677e+07	3.35142e+07	5.35282e+07
Cytidine 5'-monophosphate (CMP)	3.05971e+07	1.36164e+08	8.21847e+07	8.09573e+07	3.13199e+08	1.95731e+07
Deoxycarnitine	417568	251367	306897	0	68081.7	10899.5
Deoxyuridine	609867	510762	441764	1.65214e+06	890483	552415
Desthiobiotin	4.03046e+06	621533	1.31645e+06	514217	261960	262231
D-Fructose 1,6-bisphosphate	5.48691e+07	1.75646e+07	1.83597e+07	2.4486e+07	3.10577e+07	1.48803e+07
D-Glucosamine 6-phosphate	673262	0	165390	0	0	13254.1
Dihydroorotic acid	275088	291671	332046	2.05655e+06	145662	35756.4
Dihydrouracil	1.10601e+07	1.14967e+06	4.45104e+06	1.08355e+06	1.89146e+06	1.20089e+06
Dodecyl sulfate	1.51469e+08	5.32959e+07	7.88694e+07	1.17315e+08	5.23501e+07	1.98183e+07
D-Ribose 5-phosphate	3.13862e+06	1.58316e+07	9.04648e+06	6.573e+06	9.64021e+06	1.66061e+07
Erythritol	2.66243e+06	459175	4.75963e+06	9.39587e+06	521243	357895
Erythrose	1.09318e+07	3.14137e+06	1.20578e+07	5.44204e+06	5.15499e+06	2.62809e+06
Erythrose 4-phosphate	79556.6	17863.5	130111	2.19204e+06	0	102945
Ethylmalonic acid	4.64482e+06	1.22491e+06	7.0068e+06	6.65058e+06	3.29072e+06	2.5436e+06
Flavin adenine dinucleotide (FAD)	3.97803e+06	2.75455e+07	1.41815e+07	7.68715e+06	2.10088e+07	3.402e+07
Flavin Mononucleotide	0	419203	163555	972083	1.81815e+06	416109
Folic acid	0	0	0	5.27532e+06	0	0
Fucose	3.8543e+07	5.37559e+07	5.44213e+07	6.64231e+06	8.50632e+07	3.31493e+07
Fumaric acid	1.32033e+08	8.37546e+07	101127281	4.77803e+07	148384570	1.02709e+08
Galactarate	5.80487e+06	6.43297e+06	9.31685e+06	6.40573e+06	2.73839e+06	1.14349e+07
Galactose 1-phosphate	4.08013e+07	2.1398e+07	2.78321e+07	4.21189e+07	1.99652e+07	4.53665e+07
Galacturonate	1.46837e+06	530271	2.11272e+06	1.76642e+06	1.37694e+06	647127
Gamma-Aminobutyric acid (GABA)	7.48293e+07	4.24313e+07	5.00483e+07	4.24629e+07	5.93123e+07	4.20876e+07
Gamma-Glu-epsilon-Lys	1.4978e+07	1.26588e+06	4.19019e+06	6.89224e+06	1.6795e+06	1.25903e+06
Gamma-L-Glutamyl-L-alanine	3.8237e+06	13798290	1.06207e+07	1.98859e+07	1.42608e+07	5.69432e+06
Gluconate	2.69734e+08	7.793e+07	2.2209e+08	2.22474e+08	573551944	1641386724
Glucose 6-phosphate	1.49441e+07	6.41645e+06	1.1304e+07	9.32792e+06	1.21486e+07	4.96303e+06
Glucuronic acid	3.89213e+07	2.02031e+07	6.06918e+07	1.34846e+07	2.34117e+07	2.46379e+07
Glutamic acid	2452542898	1364519786	1581845522	8.49028e+08	1834661080	1501988342
Glutamic acid 5-methyl ester	2.5532e+06	9.57731e+06	8.15892e+06	7.7666e+06	2.41078e+07	1.48015e+07
Glutamine	6.90114e+08	1.85577e+08	3.66038e+08	7.9204e+08	4.44505e+08	8.94153e+07
Glutathione oxidized	6.1065e+07	1158431153	7.60866e+08	5.86894e+06	3.31553e+07	6.22655e+08
Glutathione reduced	6.00895e+07	1314060357	1.85432e+08	8.29438e+06	3.79899e+07	3.96641e+07
Glutathionesulfonic acid	1.57773e+06	9.6971e+06	5.60061e+06	8387.61	744911	2.19228e+06
Lactic acid	5350407270	3308932144	4740288901	3284749835	1747027785	3294731827
Glycerol 3-phosphate	3.01137e+08	2.63576e+08	2.34045e+08	2.70244e+08	3.25985e+08	381097023
Glycine	2.47792e+07	1.34419e+07	1.49649e+07	1.37666e+07	1.70697e+07	1.23705e+07
Glycocholate	8.21018e+06	4.79867e+06	1.56091e+07	1.92101e+07	2.57987e+06	396297
Glycyl-L-tyrosine	3.27265e+06	458252	1.04976e+06	309655	177725	1.03982e+06
Gly-Gly	5.73766e+06	832461	2.15427e+06	847053	848107	1.16774e+06
Guanidinosuccinate	342379	27237.6	1.29594e+07	110827	148300	4155.87
Guanosine	1.03669e+08	3.92349e+08	2.40335e+08	3.86081e+08	6.66569e+08	3.18985e+08
Guanosine 5'-diphosphate (GDP)	1.40681e+07	3.67011e+07	2.31977e+07	4.48834e+06	1.17574e+07	1.61329e+07
Guanosine 5'-monophosphate (5'-GMP)	5.32038e+06	2.61445e+08	1.40376e+08	101531	4.56353e+06	1.56606e+07
Guanosine 5'-triphosphate (GTP)	1.30312e+07	3.87351e+06	9.92866e+06	8.66438e+06	8.51794e+06	3.50716e+07
Guanosine diphosphate mannose (GDP-mannose)	1.42161e+06	2.90842e+07	1.55937e+07	2.23101e+06	1.13449e+07	1.29327e+07
Gulonic acid gamma-lactone	4.72251e+07	7.38904e+06	2.76105e+07	3.70336e+06	6.82536e+06	4.58722e+06
Hexanoic acid	1.48604e+07	7.11176e+06	1.17482e+07	2.21678e+07	2.02341e+07	5.74367e+06
Hippuric acid	1.43795e+07	1.00192e+07	2.46615e+07	3.01642e+07	1.10693e+07	1.69716e+06
Histidine	6.74005e+07	9.40176e+06	2.66986e+07	2.31258e+07	3.01465e+07	6.65454e+06
Homocitrulline	1.70679e+06	301775	2.43897e+06	639099	126449	29121.8
Homogentisic acid	291364	0	1.19309e+06	3.86584e+06	195670	144580
Hypotaurine	2.08746e+06	2.30759e+06	2.30537e+06	1.24313e+06	1.35097e+06	1.5996e+06
Hypoxanthine	777192406	3.03235e+08	4.1522e+08	3.1112e+08	3.34298e+08	6.88723e+08
Imidazolepropionic acid	4.91926e+06	389353	2.42334e+06	1.11276e+06	1.47796e+06	179053
Indole 3-carboxaldehyde	1.44238e+06	75476.7	360306	124566	439071	49201.1
Indole-3-lactic acid	1.60503e+07	1.58792e+06	7.98032e+06	3.15851e+06	3.32147e+06	4.2127e+06
Indoxyl sulfate	1.50343e+07	2.18727e+06	6.17815e+07	2.68976e+06	3.27993e+06	1.39354e+06
Inosine	7.59564e+08	3438841049	2284096884	2979244072	5053803547	4034223524
Inosine 5'-monophosphate	9.82612e+06	2.20247e+08	1.22984e+08	737477	4.40175e+06	2.14735e+07
Itaconic acid	4.94849e+06	9.53008e+06	1.12301e+07	1.31993e+07	1.79016e+07	3.2482e+07
Kojic acid	484113	207893	433859	419892	629630	300661
Kynurenine	2.78941e+06	370433	1.00948e+06	1.1641e+06	1.3259e+06	1.20218e+06
Lactobionic acid	634227	2.02857e+06	1.70833e+06	598206	416620	829374
Leucine	1513978532	2.17594e+08	6.45277e+08	9.60316e+08	2.53836e+08	3.57876e+08
Levulinic acid	5.84931e+06	1.5163e+06	4.33806e+06	2.64979e+06	4.35248e+06	1.57646e+06
L-Ornithine	1.67348e+07	4.47016e+06	9.73807e+06	3.63045e+07	9.96694e+06	1.06239e+07
Lysine	8.83536e+07	3.36328e+07	5.58216e+07	1.2407e+08	6.09378e+07	8.34527e+07
Malic acid	2508827082	1619076325	1966635665	948315632	2820923806	1916126752
Malonic acid	2.85272e+06	2.23911e+06	3.71591e+06	2.62818e+06	3.41055e+06	1.65868e+06
Maltitol	253545	0	629014	576560	60425	27654.9
Maltotriose	6.72849e+06	7.44917e+07	4.69851e+07	5.27737e+08	8.14695e+07	1.4109e+08
Mannitol	1.97222e+08	3.38202e+08	2.9894e+08	2.70744e+08	7.51272e+08	2.81053e+08
Mannose 6-phosphate	3.64948e+07	1.84687e+07	2.72658e+07	1.38789e+07	2.13066e+07	1.76305e+07
Methyl beta-D-galactoside	2433.53	1.39564e+07	5.18346e+06	307317	1.80761e+06	2.95183e+07
Mevalonolactone	1.27727e+07	2.03058e+06	7.71616e+06	6.75245e+06	7.94221e+06	4.83298e+06
Myo-Inositol	9.52708e+08	8.82576e+08	9.55935e+08	1207766609	1254380044	1099920245
N-Acetyl-Asp-Glu	1.9447e+07	1.92841e+08	9.01086e+07	4.97909e+07	8.85338e+06	1.34549e+07
N-Acetylcysteine	99818.2	482494	301573	162846	168661	182299
N-Acetylglucosamine	4.10535e+06	1.0884e+06	2.19352e+06	2.57358e+06	3.70715e+06	558581
N-Acetylglutamate	5.22709e+07	1.63766e+08	1.18769e+08	2.69963e+07	6.90926e+07	1.21863e+07
N-Acetyl-L-alanine	2.24205e+07	9.54977e+06	1.51531e+07	7.86178e+06	8.81351e+06	1.17248e+07
N-Acetyl-L-aspartic acid	3.99458e+08	1234784803	9.13027e+08	5.06719e+08	5.14318e+08	3.2716e+08
N-Acetyl-L-glutamine	4.3473e+06	2.3595e+06	4.62733e+06	2.95437e+06	2.99467e+06	865123
N-Acetyl-L-phenylalanine	3.54979e+06	182232	1.42107e+06	1.26468e+06	508227	309950
N-Acetylneuraminic acid	1.65415e+08	7.33175e+07	1.04756e+08	1.29154e+08	4.15556e+07	1.75155e+08
NADP	2.65031e+06	2.94207e+07	1.76834e+07	1.93009e+06	1.35104e+07	1.2087e+07
N-Alpha-Acetyllysine	389570	59105.7	394526	318058	327733	797771
Nepsilon-Acetyl-L-lysine	6.59048e+06	1.12935e+06	2.71351e+06	8.77685e+06	2.54623e+06	1.68874e+06
N-Formyl-L-Methionine	6.31655e+06	3.97165e+06	4.69034e+06	3.98503e+06	4.63445e+06	4.37243e+06
N-Isovalerylglycine	4.52327e+06	552500	2.24224e+06	2.20968e+06	1.38186e+06	463452
Norepinephrine	2647798081	1.6337e+06	1380776194	9.74788e+08	1958775101	1.08476e+07
N-Tigloylglycine	1.24859e+06	439479	1.10275e+06	852422	1.30608e+06	308350
O-Acetylserine	1.55019e+08	9.03495e+07	1.23641e+08	6.04221e+07	5.85779e+07	5.64268e+07
O-Phosphoethanolamine	1.12278e+08	6.82107e+08	4.33531e+08	2.46342e+08	3.67743e+08	7.7829e+08
O-Phosphoserine	75862.8	1.22813e+06	732111	429607	2.46465e+06	147950
Orotic acid	1.00157e+07	5.19007e+06	8.68165e+06	6.13499e+07	4.57912e+06	2.37496e+06
Orotidine	4.8506e+07	2.47105e+07	5.97889e+07	7.5132e+06	1.89548e+07	9.69287e+06
Oxalate	5.0101e+07	2.69318e+07	3.28898e+07	1.08593e+08	1.10417e+08	6.27085e+07
Pantothenate	5.46744e+07	1.33629e+07	2.88319e+07	2.63106e+07	2.81116e+07	1.37822e+07
Phenol	3.06391e+06	1.25955e+06	2.6925e+06	2.75536e+06	4.21859e+06	1.14121e+06
Phenylacetic acid	891454	317824	580347	756946	755343	311981
Phenylacetylglutamine	1.31104e+08	7.3466e+06	1.39161e+08	5.52968e+06	1.12179e+07	2.83749e+06
Phenylalanine	915043688	1.12071e+08	3.82664e+08	2.87637e+08	139849545	1.83999e+08
Phosphoenolpyruvate	2.30705e+07	5.12347e+06	1.29981e+07	1.17669e+08	1.61779e+07	2.73207e+07
Phosphorylcholine	2.57115e+07	1.25086e+08	7.56089e+07	8.03321e+07	1.15325e+08	1.20865e+08
Phthalic acid	2.68172e+07	9.07482e+06	2.01529e+07	3.20047e+07	1.65725e+07	4.55571e+06
Pro-Gly	1.72364e+07	1.1487e+06	5.29987e+06	1.90716e+06	1.66895e+06	714162
Proline	1.6833e+08	5.34842e+07	8.97312e+07	9.21124e+07	6.62164e+07	7.00399e+07
Pseudouridine	1.32144e+08	1.27692e+07	1.30745e+08	3.06609e+07	3.27856e+07	9.48214e+06
Pterin	76052.2	429119	540497	88228.1	1.27721e+06	908391
Pyruvic acid	5.40456e+06	1.60745e+07	1.09474e+07	5.29507e+06	5.2575e+06	7.81542e+07
Quinic acid	1.64931e+07	8.15115e+06	2.60392e+07	1.45231e+07	3.31817e+08	1.40556e+06
Saccharopine	6.86125e+06	3.04181e+06	5.14831e+06	245558	1.22063e+06	1.11806e+07
S-Adenosylhomocysteine	1.37885e+07	3.17633e+07	2.59865e+07	3.19673e+07	3.88925e+07	8.36298e+07
Sedoheptulose	9.38533e+06	201403	2.78237e+06	1.17986e+06	830301	354479
Sedoheptulose 7-phosphate	1.51689e+07	2.6441e+07	2.19151e+07	4.2436e+07	5.08019e+07	4.22531e+07
Serine	5.03217e+07	9.13524e+06	2.07075e+07	3.55242e+07	1.88768e+07	1.28414e+07
Shikimic acid	1.27313e+06	1.17987e+06	1.2672e+06	1.26178e+06	1.91404e+06	644959
Stachyose	1.11996e+07	1.67321e+08	8.06203e+07	4.22403e+07	2.1609e+08	3.82029e+07
Succinic acid	2.92262e+08	6.54824e+07	125433518	1.00126e+08	4.30222e+07	5.4776e+07
Sucrose	1.23002e+07	4.19559e+06	1.77531e+07	1.62354e+07	6.3468e+06	2.33292e+06
Tartrate	1.18987e+06	1.07598e+06	1.36283e+06	1.10279e+06	1.00853e+06	630006
Taurine	8.47319e+08	1201654131	1155579035	9.34054e+08	916297380	2317146700
Threonic acid	4.3333e+08	2.48857e+08	426216688	1316311932	1386025885	2.95056e+08
Threonine	1.82578e+08	2.90061e+07	7.31215e+07	7.42859e+07	7.39119e+07	2.19367e+07
Thymine	5.66724e+06	305096	1.92848e+06	4.95264e+06	906941	294653
Trans-4-Hydroxy-L-proline	8.86821e+06	5.48667e+06	7.07738e+06	6.33464e+07	5.54752e+06	2.17614e+06
Trehalose	2.2319e+07	2.61787e+08	1.57184e+08	3.10113e+08	1.71162e+08	9.97447e+07
Tryptophan	2.97757e+08	4.25225e+07	1.46185e+08	9.07225e+07	6.76367e+07	7.64889e+07
Uracil	2.0841e+08	2.91848e+07	8.36401e+07	4.14538e+07	1.92122e+07	5.35273e+07
Ureidosuccinic acid	497753	1.0606e+06	1.37341e+06	4.29808e+07	181375	85768.3
Uric acid	1.91024e+06	2.63485e+08	7.36606e+08	513382703	3.28236e+08	1.87018e+08
Uridine	6.73447e+07	1.65309e+08	1.19668e+08	1.86732e+08	2.81942e+08	1.74713e+08
Uridine 5'-diphosphate (5'-UDP)	1.1836e+06	4.57298e+07	2.3286e+07	1.9946e+06	6.21056e+06	9.90867e+06
Uridine 5'-monophosphate (5'-UMP)	979510	4.40069e+08	2.14486e+08	2.22218e+06	1.24517e+07	2.00255e+07
Uridine 5'-triphosphate	570614	4.41116e+06	4.25645e+06	3.99692e+06	2.28201e+06	2.76094e+07
Uridine diphosphate glucuronic acid (UDP-Glucuronate)	1.06462e+06	4.36114e+07	2.34494e+07	7.68261e+06	1.59394e+07	1.74338e+07
Uridine diphosphategalactose	6.21972e+06	2.33446e+08	1.21228e+08	2.41918e+07	1.5094e+08	1.1217e+08
Uridine diphosphate-N-acetylglucosamine (UDP-Glc-NAc)	4.95244e+06	1936593157	5.61971e+08	1.45869e+08	6.03645e+08	7.6476e+08
Xanthine	8.607e+08	1.80474e+08	428740654	3.02347e+08	3.17595e+08	2.88704e+08
Xanthosine	7.96095e+07	1.12481e+07	2.92751e+07	3.22306e+07	3.95795e+07	4.22888e+07
Xanthosine-monophosphate	44143.5	913473	409920	987941	655249	4.97396e+06
Xylitol	4.93745e+07	4.50246e+06	2.80295e+07	1.91281e+07	7.25637e+06	7.32914e+06
Xylose	1.73752e+07	1.06967e+07	4.82732e+07	2.70778e+07	1.43582e+07	9.54905e+06
